# Supplementary material for: Ruvbl1 silencing affects reproduction of the corn planthopper, Peregrinus maidis
Source: PLoS One. 2024 Dec 30;19(12):e0316352. doi: 10.1371/journal.pone.0316352 (PMC11684562; doi:10.1371/journal.pone.0316352)
Supplement: S1 Table — (XLSX) [file pone.0316352.s003.xlsx]

## Sheet: Fig 1A
	N1	N2	N3	N4	N5	Male	Female
	0.007941	0.011217	0.009764	0.018592	0.009708	0.006374	0.013586
	0.0094	0.010645	0.009486	0.01334	0.01111	0.006827	0.010479
	0.009813	0.004968	0.013453	0.012095	0.014361	0.008326	0.01881
	0.009444	0.012754	0.016565	0.009325	0.005926	0.008883	0.013432
	0.012064	0.011274	0.011595	0.010473	0.011075	0.006661	0.013446
	Table Analyzed	RUVBL1 - stages						Number of families	1
	Data sets analyzed	A-G						Number of comparisons per family	21
								Alpha	0.05
	ANOVA summary
	F	3.188						Tukey's multiple comparisons test	Mean Diff.	95.00% CI of diff.	Below threshold?	Summary	Adjusted P Value
	P value	0.0164						N1 vs. N2	-0.0004392	-0.005929 to 0.005051	No	ns	>0.9999	A-B
	P value summary	*						N1 vs. N3	-0.00244	-0.007930 to 0.003050	No	ns	0.792	A-C
	Significant diff. among means (P < 0.05)?	Yes						N1 vs. N4	-0.003033	-0.008523 to 0.002457	No	ns	0.5889	A-D
	R squared	0.4059						N1 vs. N5	-0.0007036	-0.006194 to 0.004786	No	ns	0.9996	A-E
								N1 vs. Male	0.002318	-0.003172 to 0.007808	No	ns	0.8276	A-F
	Brown-Forsythe test							N1 vs. Female	-0.004218	-0.009708 to 0.001272	No	ns	0.221	A-G
	F (DFn, DFd)	0.4362 (6, 28)						N2 vs. N3	-0.002001	-0.007491 to 0.003489	No	ns	0.9044	B-C
	P value	0.8483						N2 vs. N4	-0.002593	-0.008083 to 0.002897	No	ns	0.7433	B-D
	P value summary	ns						N2 vs. N5	-0.0002644	-0.005754 to 0.005226	No	ns	>0.9999	B-E
	Are SDs significantly different (P < 0.05)?	No						N2 vs. Male	0.002757	-0.002733 to 0.008247	No	ns	0.6875	B-F
								N2 vs. Female	-0.003779	-0.009269 to 0.001711	No	ns	0.3356	B-G
	Bartlett's test							N3 vs. N4	-0.0005924	-0.006082 to 0.004898	No	ns	0.9998	C-D
	Bartlett's statistic (corrected)	6.321						N3 vs. N5	0.001737	-0.003753 to 0.007227	No	ns	0.949	C-E
	P value	0.3882						N3 vs. Male	0.004758	-0.0007316 to 0.01025	No	ns	0.1228	C-F
	P value summary	ns						N3 vs. Female	-0.001778	-0.007268 to 0.003712	No	ns	0.9431	C-G
	Are SDs significantly different (P < 0.05)?	No						N4 vs. N5	0.002329	-0.003161 to 0.007819	No	ns	0.8246	D-E
								N4 vs. Male	0.005351	-0.0001392 to 0.01084	No	ns	0.0598	D-F
	ANOVA table	SS	DF	MS	F (DFn, DFd)	P value		N4 vs. Female	-0.001186	-0.006676 to 0.004304	No	ns	0.9924	D-G
	Treatment (between columns)	0.0001432	6	2.387e-05	F (6, 28) = 3.188	P=0.0164		N5 vs. Male	0.003022	-0.002468 to 0.008512	No	ns	0.5928	E-F
	Residual (within columns)	0.0002097	28	7.488e-06				N5 vs. Female	-0.003515	-0.009005 to 0.001975	No	ns	0.4189	E-G
	Total	0.0003529	34					Male vs. Female	-0.006536	-0.01203 to -0.001046	Yes	*	0.0119	F-G
	Data summary
	Number of treatments (columns)	7
	Number of values (total)	35

## Sheet: Fig 1B
	Gut	Ovary
	0.029195	0.006289
	0.032343	0.005709
	0.029202	0.005167
	0.029571	0.004912
	0.030193	0.003288
	Table Analyzed	RUVBL1 - tissue
	Column B	Ovary
	vs.	vs.
	Column A	Gut
	Unpaired t test
	P value	<0.0001
	P value summary	****
	Significantly different (P < 0.05)?	Yes
	One- or two-tailed P value?	Two-tailed
	t, df	t=32.24, df=8
	How big is the difference?
	Mean of column A	0.0301
	Mean of column B	0.005073
	Difference between means (B - A) ± SEM	-0.02503 ± 0.0007762
	95% confidence interval	-0.02682 to -0.02324
	R squared (eta squared)	0.9924
	F test to compare variances
	F, DFn, Dfd	1.361, 4, 4
	P value	0.7726
	P value summary	ns
	Significantly different (P < 0.05)?	No
	Normality of Residuals
	Test name	Statistics	P value	Passed normality test (alpha=0.05)?	P value summary
	Anderson-Darling (A2*)	0.2006	0.835	Yes	ns
	D'Agostino-Pearson omnibus (K2)	0.9264	0.6293	Yes	ns
	Shapiro-Wilk (W)	0.9731	0.9181	Yes	ns
	Kolmogorov-Smirnov (distance)	0.1676	>0.1000	Yes	ns
	Data analyzed
	Sample size, column A	5
	Sample size, column B	5

## Sheet: Fig 1C
	Day	dsGFP				dsPont
	4	1.36262	0.851931	0.861434		0.077521	0.118088	0.092124
	8	1.20077	1.17331	0.709789		0.168732	0.157105	0.304733
	12	1.06582	1.02818	0.912532		0.53192	0.517763	0.411254
	Table Analyzed	4 days				Table Analyzed	8 days			Table Analyzed	12 days
	Column B	dsRuvbl1				Column B	dsRuvbl1			Column B	dsRuvbl1
	vs.	vs.				vs.	vs.			vs.	vs.
	Column A	dsGFP				Column A	dsGFP			Column A	dsGFP
	Unpaired t test					Unpaired t test				Unpaired t test
	P value	0.0053				P value	0.0079			P value	0.001
	P value summary	**				P value summary	**			P value summary	***
	Significantly different (P < 0.05)?	Yes				Significantly different (P < 0.05)?	Yes			Significantly different (P < 0.05)?	Yes
	One- or two-tailed P value?	Two-tailed				One- or two-tailed P value?	Two-tailed			One- or two-tailed P value?	Two-tailed
	t, df	t=5.497, df=4				t, df	t=4.921, df=4			t, df	t=8.614, df=4
	How big is the difference?					How big is the difference?				How big is the difference?
	Mean of column A	1.025				Mean of column A	1.028			Mean of column A	1.002
	Mean of column B	0.09591				Mean of column B	0.2102			Mean of column B	0.487
	Difference between means (B - A) ± SEM	-0.9294 ± 0.1691				Difference between means (B - A) ± SEM	-0.8178 ± 0.1662			Difference between means (B - A) ± SEM	-0.5152 ± 0.05981
	95% confidence interval	-1.399 to -0.4600				95% confidence interval	-1.279 to -0.3564			95% confidence interval	-0.6813 to -0.3491
	R squared (eta squared)	0.8831				R squared (eta squared)	0.8582			R squared (eta squared)	0.9488

## Sheet: Fig 1E
	Day	dsGFP									dsPont
	4	0.0094	0.0101	0.0109	0.011	0.0111	0.0102	0.0106	0.0109		0.0111	0.01	0.0094	0.0101	0.0102	0.0114	0.0115	0.0095
	8	0.0123	0.0125	0.0107	0.0112	0.0127	0.0126	0.0115	0.0122		0.0125	0.0129	0.0126	0.013	0.0126	0.0123	0.0123	0.0149
	12	0.0115	0.0116	0.0125	0.0111	0.0127	0.0125				0.0136	0.0166	0.0148	0.0143	0.0143	0.0147
	Table Analyzed	Weight_Exp1									Number of families	1
											Number of comparisons per family	3
	Two-way ANOVA	Ordinary									Alpha	0.05
	Alpha	0.05
											Šídák's multiple comparisons test	Predicted (LS) mean diff.	95.00% CI of diff.	Below threshold?	Summary	Adjusted P Value
	Source of Variation	% of total variation	P value	P value summary	Significant?
	Interaction	12.59	0.0001	***	Yes						dsGFP - dsRUVBL1
	Row Factor	55.9	<0.0001	****	Yes						4	0.000125	-0.0008554 to 0.001105	No	ns	0.9847
	Column Factor	13.4	<0.0001	****	Yes						8	-0.000925	-0.001905 to 5.535e-005	No	ns	0.0694
											12	-0.002733	-0.003865 to -0.001601	Yes	****	<0.0001
	ANOVA table	SS (Type III)	DF	MS	F (DFn, DFd)	P value
	Interaction	1.408e-05	2	7.042e-06	F (2, 38) = 11.43	P=0.0001
	Row Factor	6.252e-05	2	3.126e-05	F (2, 38) = 50.73	P<0.0001					Test details	Predicted (LS) mean 1	Predicted (LS) mean 2	Predicted (LS) mean diff.	SE of diff.	N1	N2	t	DF
	Column Factor	1.498e-05	1	1.498e-05	F (1, 38) = 24.31	P<0.0001
	Residual	2.342e-05	38	6.163e-07							dsGFP - dsRUVBL1
											4	0.01053	0.0104	0.000125	0.0003925	8	8	0.3185	38
	Difference between column means										8	0.01196	0.01289	-0.000925	0.0003925	8	8	2.357	38
	Predicted (LS) mean of dsGFP	0.01149									12	0.01198	0.01472	-0.002733	0.0004532	6	6	6.031	38
	Predicted (LS) mean of dsRUVBL1	0.01267
	Difference between predicted means	-0.001178
	SE of difference	0.0002389
	95% CI of difference	-0.001661 to -0.0006942
	Spearman's test for heteroscedasticity
	Rs of predicted Y vs. |residual|	-0.1327
	P value (one tailed)	0.1952
	Passed (P > 0.05)?	Yes
	Normality of Residuals
	Test name	Statistics	P value	Passed normality test (alpha=0.05)?	P value summary
	D'Agostino-Pearson omnibus (K2)	4.072	0.1305	Yes	ns
	Anderson-Darling (A2*)	0.5007	0.1974	Yes	ns
	Shapiro-Wilk (W)	0.9583	0.1126	Yes	ns
	Kolmogorov-Smirnov (distance)	0.1288	0.0644	Yes	ns
	Data summary
	Number of columns (Column Factor)	2
	Number of rows (Row Factor)	3
	Number of values	44

## Sheet: Fig 1F
	1 to 4 dpi			5 to 8 dpi			9 to 12 dpi
	dsGFP	dsRUVBL1		dsGFP	dsRUVBL1		dsGFP	dsRUVBL1
	82	59		255	103		168	0
	64	90		223	129		144	0
	32	90		212	132		179	81
	29	66		104	156		150	84
	63	146		165	21		242	0
	109	56		142	18		212	4
	223	154		121	63		167	38
	158	211		123	90		245	16
	100	86		175	45		149	3
	111	52		78	80		246	0
	111	117		106	65		178	0
	59	64		36	29		181	0
	114	132		66	11		152	0
	130	152		42	65		54	0
	210	251		80	86		69	32
	192	132		65	18			0
	144	178		58
	177	156
	120	274
		196
	Table Analyzed	Eggs_1 to 4		Table Analyzed	Eggs_5 to 8		Table Analyzed	Eggs_9 to 12
	Column B	dsRUVBL1		Column B	dsRUVBL1		Column B	dsRUVBL1
	vs.	vs.		vs.	vs.		vs.	vs.
	Column A	dsGFP		Column A	dsGFP		Column A	dsGFP
	Mann Whitney test			Mann Whitney test			Mann Whitney test
	P value	0.4736		P value	0.0234		P value	<0.0001
	Exact or approximate P value?	Exact		Exact or approximate P value?	Exact		Exact or approximate P value?	Exact
	P value summary	ns		P value summary	*		P value summary	****
	Significantly different (P < 0.05)?	No		Significantly different (P < 0.05)?	Yes		Significantly different (P < 0.05)?	Yes
	One- or two-tailed P value?	Two-tailed		One- or two-tailed P value?	Two-tailed		One- or two-tailed P value?	Two-tailed
	Sum of ranks in column A,B	354 , 426		Sum of ranks in column A,B	351.5 , 209.5		Sum of ranks in column A,B	356 , 140
	Mann-Whitney U	164		Mann-Whitney U	73.5		Mann-Whitney U	4
	Difference between medians			Difference between medians			Difference between medians
	Median of column A	111.0, n=19		Median of column A	106.0, n=17		Median of column A	168.0, n=15
	Median of column B	132.0, n=20		Median of column B	65.00, n=16		Median of column B	0.000, n=16
	Difference: Actual	21		Difference: Actual	-41		Difference: Actual	-168
	Difference: Hodges-Lehmann	17.5		Difference: Hodges-Lehmann	-43.5		Difference: Hodges-Lehmann	-155

## Sheet: Fig 1G
	1 to 4 dpi			5 to 8 dpi			9 to 12 dpi
	dsGFP	dsRUVBL1		dsGFP	dsRUVBL1		dsGFP	dsRUVBL1
	32	0		59	0		108	0
	26	0		134	0		31	0
	54	0		98	0		35	0
	78	0		92	0		22	2
	53	1		113	0		45	0
	65	0		31	0		27	0
	39	0		40	2		84	0
	59	0		83	1		66	39
	105	14		39	0		124	0
	63	1		102	42		42	0
	17	0		93	0		122	0
	48	0		91	0			0
	45	1		55	0
					0
	Table Analyzed	Nymphs_1 to 4		Table Analyzed	Nymphs_5 to 8		Table Analyzed	Nymphs_9 to 12
	Column B	dsRUVBL1		Column B	dsRUVBL1		Column B	dsRUVBL1
	vs.	vs.		vs.	vs.		vs.	vs.
	Column A	dsGFP		Column A	dsGFP		Column A	dsGFP
	Mann Whitney test			Mann Whitney test			Mann Whitney test
	P value	<0.0001		P value	<0.0001		P value	<0.0001
	Exact or approximate P value?	Exact		Exact or approximate P value?	Exact		Exact or approximate P value?	Exact
	P value summary	****		P value summary	****		P value summary	****
	Significantly different (P < 0.05)?	Yes		Significantly different (P < 0.05)?	Yes		Significantly different (P < 0.05)?	Yes
	One- or two-tailed P value?	Two-tailed		One- or two-tailed P value?	Two-tailed		One- or two-tailed P value?	Two-tailed
	Sum of ranks in column A,B	260 , 91		Sum of ranks in column A,B	270 , 108		Sum of ranks in column A,B	194 , 82
	Mann-Whitney U	0		Mann-Whitney U	3		Mann-Whitney U	4
	Difference between medians			Difference between medians			Difference between medians
	Median of column A	53.00, n=13		Median of column A	91.00, n=13		Median of column A	45.00, n=11
	Median of column B	0.000, n=13		Median of column B	0.000, n=14		Median of column B	0.000, n=12
	Difference: Actual	-53		Difference: Actual	-91		Difference: Actual	-45
	Difference: Hodges-Lehmann	-52		Difference: Hodges-Lehmann	-89.5		Difference: Hodges-Lehmann	-45

## Sheet: Fig 1P
	dsGFP	dsRUVBL1
	0.40991	0.188247
	2.3439	0.198154
	2.32531	0.294229
	0.174619	0.213465
	3.18263	0.23515
	0.199812	0.169429
	1.43655	0.137502
	6.26892	0.171163
	6.57506
	Table Analyzed	Ovaries_gene_expression
	Column B	dsRUVBL1
	vs.	vs.
	Column A	dsGFP
	Mann Whitney test
	P value	0.0055
	Exact or approximate P value?	Exact
	P value summary	**
	Significantly different (P < 0.05)?	Yes
	One- or two-tailed P value?	Two-tailed
	Sum of ranks in column A,B	109 , 44
	Mann-Whitney U	8
	Difference between medians
	Median of column A	2.325, n=9
	Median of column B	0.1932, n=8
	Difference: Actual	-2.132
	Difference: Hodges-Lehmann	-2.11
